# Supplementary material for: A pilot study to develop assessment tools for Group A Streptococcus surveillance studies
Source: PeerJ. 2023 Mar 14;11:e14945. doi: 10.7717/peerj.14945 (PMC10022509; doi:10.7717/peerj.14945)
Supplement: Supplemental Information 1 [file peerj-11-14945-s001.xlsx]

## Sheet: Figure 1
Sore throat stories
Sick with the flu	Lose voice	Sore throat	Couldn't/hard swallowing	Paining in neck	Pains when cough	Touch throat	Swollen glands	Swollen throat
1	1	7	2	1	1	1	1	1
Self description
Itchy	Burning	Hard to swallow (or can't)	Sore	Inflammed	Yellow	Like tonsillitis	Pain	Pain in your throat	Pain when you swallow	Loss of voice	Change in voice
1	1	9	5	1	1	1	3	2	1	1	1
Child descriptors
Hard to swallow (or can't)	Itchy	Sore	Can hear it	Have a look inside	Cough	Touching throat	Not talking	Not eating	Pain in throat	Cry	Dry throat	Painful to swallow	Headaches
5	1	9	1	2	2	2	1	2	3	1	1	1	1
Spontaneous symptoms mentions
Feeling cold/hot/ Fever	Headaches	Weak/Run down/Down	Swollen	Runny nose	Sore ears	Cold/cough/flu	Not eating	Not playing	Not talking	Redder	Don't say anything else
4	1	4	1	2	2	3	3	1	2	1	1
Noticed signs
Bad breath	Not eating	Not drinking	Difficulty swallowing	Dribbling	Stiff neck	Fever	Cough	Runny nose	Swollen glands	Croaky voice
65	95	75	80	30	15	85	70	65	80	100
Reported symptoms
Feeling tired	Hurts when eating	Hurts when drinking	Hurts when swallowing	Sore/swollen tongue	Sore neck	Stiff neck	Feeling hot/cold	Croaky voice	Sore/swollen glands	Achy ears	Not complain
70	90	80	100	0	20	10	80	70	60	55	35
Summary checklist
Hurts when swallowing	Croaky voice (noticed)	Not eating	Hurts when eating	Fever	Hurts when drinking	Feeling hot/cold	Swollen glands (noticed)	Difficulty swallowing	Not drinking	Feeling tired	Croaky voice(reported)	Cough	Bad breath	Runny nose	Sore/swollen glands(reported)	Achy ears	Not complain	Dribbling	Sore neck	Stiff neck (noticed)	Stiff neck(reported)	Sore/swollen tongue
100	100	95	90	85	80	80	80	80	75	70	70	70	65	65	60	55	35	30	20	15	10	0
Summary conversational
Hard to swallow (or can't)	Sore	Sore throat	Not eating	Pain in throat	Feeling cold/hot/ Fever	Weak/Run down/Down	Cold/cough/flu	Not talking	Pain	Swollen (glands or throat)	Touching throat	Cough	Have a look inside	Headaches	Itchy	Loss of voice	Runny nose	Sore ears	Burning	Can hear it	Change in voice	Cry	Dry throat	Inflammed	Like tonsillitis	Not playing	Paining in neck	Pains when cough	Redder	Sick with the flu	Yellow
18	14	7	5	5	4	4	3	3	3	3	3	2	2	2	2	2	2	2	1	1	1	1	1	1	1	1	1	1	1	1	1

## Sheet: Age
Age
5.26301
4.00274
3.22192
15.6137
6.93973
5.71233
4.68767
10.8658
9.10959
9.10959
11.2411
7.53973
10.8685
13.0247
14.1616
14.189
13.7863

## Sheet: Total number of sores
	Total number of sores
	1
	1
	2
	2
	2
	3
	3
	5
	5
	6
	7
	12
	18
	19
	42
	0
	0

## Sheet: Brodksy rating photography
Brodksy rating comparison clinical vs photograph examination= ALL
	Clinical examination	Photo examination rating 1	Photo examination rating 2
	3
	2	1	0
	2
	2	2	1
	1	2	0
	2	3	2
	1	1	0
	1	1	0
	3	2	2
	0	1	0
	2	3	3
	3	2	1
	1	3	2
	3	3	2
	1	2	1
	0	0	0
	0	0	0
Brodksy rating comparison clinical vs photograph examination= only good quality
	2	1	0
	2	2	1
	1	2	0
	2	3	2
	1	1	0
	1	1	0
	3	2	2
	0	1	0
	2	3	3
	3	2	1
	1	3	2
	3	3	2
	1	2	1
	0	0	0
	0	0	0

## Sheet: Dried blood spot result
	ASOT (n=14)	Number	%			values
	<200 IU/mL	2	14			2797
	>200 IU/mL	12	86			1996
						938
						723
						720
						358
						332
						281
						276
						258
						224
						209
						171
						96

## Sheet: Culture result
Throat swab culture (n=16)	Number	%
Mixed oral flora	8	50
Scanty growth GAS	4	25
Scanty growth GCS	4	25
Skin swab culture (n=15)	Number	%
No growth	12	80
Scanty growth MSSA	2	13
Abundant growth MRSA	1	7
Abundant growth GAS	1	7

## Sheet: Screening time
Screening time
Day 1	Day 2	Combined
00:27:00	00:18:00	00:27:00
00:30:00	00:17:00	00:30:00
00:30:00	00:20:00	00:30:00
00:16:00	00:14:00	00:16:00
00:15:00	00:16:00	00:15:00
00:21:00	00:17:00	00:21:00
	00:13:00	00:18:00
	00:21:00	00:17:00
	00:22:00	00:20:00
	00:11:00	00:14:00
	00:16:00	00:16:00
		00:17:00
		00:13:00
		00:21:00
		00:22:00
		00:11:00
		00:16:00
